# Supplementary material for: Outpatient treatment following alcohol screening at health checkups and change in drinking patterns among excessive drinkers with lifestyle-related diseases
Source: Prev Med Rep. 2021 Sep 8;24:101549. doi: 10.1016/j.pmedr.2021.101549 (PMC8683955; doi:10.1016/j.pmedr.2021.101549)
Supplement: Supplementary data 1 [file mmc1.xlsx]

## Sheet: Sup1
	Supplementary Table 1 Results of physical exam and blood test at the first health checkup before propensity score matching
		Risky drinker (n=17,959)						Heavy drinker (n=5,338)
		Treatment		No treatment				Treatment		No treatment
		(n=1,991)		(n=15,968)		Standardized		(n=579)		(n=4,809)		Standardized
		n/mean	%/SD	n/mean	%/SD	difference		n/mean	%/SD	n/mean	%/SD	difference
	Systolic blood pressure (mmHg)	142.254	18.5629	135.213	16.0062	0.406		141.045	17.4321	133.832	15.692	0.435
	Diastolic blood pressure (mmHg)	91.1411	12.339	86.4227	10.9628	0.404		90.5492	12.5218	85.9093	11.3221	0.389
	HbA1c (%)	5.6697	0.871871	5.51476	0.623178	0.134898		5.67846	1.00781	5.49609	0.66992	0.124529
	Fasting blood glucose (mg/dl)	105.455	24.8603	101.694	20.2251	0.0036624		105.94	26.7364	101.916	20.8241	0.00350368
	Casual blood glucose (mg/dl)	112.56	35.2897	107.787	27.6721	0.00237347		130.552	69.2978	108.037	35.8403	0.00369899
	GOT (U/L)	30.8518	18.368	31.2654	21.2574	-0.021		35.0224	25.4963	34.7135	23.3906	0.013
	GPT (U/L)	33.0397	26.1555	32.7855	23.4402	0.01		35.2004	25.4353	35.4479	24.8679	-0.01
	γGT (U/L)	107.386	100.56	110.953	98.939	-0.036		132.081	125.223	131.896	114.324	0.002
	Triglycerides (mg/dl)	184.388	177.48	166.961	150.047	0.106		205.192	206.772	187.933	183.454	0.088
	HDL cholesterol (mg/dl)	64.3501	17.6166	65.7315	17.9362	-0.078		18.3046	17.3435	66.4433	18.3046	-0.095
	LDL cholesterol (mg/dl)	122.132	35.6712	117.831	32.9447	0.125		118.62	35.0834	115.951	34.3333	0.077
	Uric acid (mg/dl)	6.63287	1.48848	6.67542	1.46224	-0.00977483		6.70234	1.41939	6.91396	1.46603	-0.0508221
	BMI: body mass index, HbA1c: hemoglobin A1c, GOT: glutamate oxaloacetate transaminase, GPT: glutamate pyruvate transaminase, γ-GT: gamma-glutamyl transpeptidase, HDL: high-density lipoprotein, LDL: low-density lipoprotein

## Sheet: Sup2
	Supplementary Table 2 Alcohol drinking patterns and liver function in subsequent annual health checkup before propensity score matching
			Risky drinker (n=17,959)						Heavy drinker (n=5,338)
			Treatment		No treatment		p		Treatment		No treatment		p
			(n=1,991)		(n=15,968)				(n=579)		(n=4,809)
			n/mean	%/SD	n/mean	%/SD			n/mean	%/SD	n/mean	%/SD
	Alcohol: frequency
		Improved	233	0.117	1242	0.0778	<0.001a		51	0.0881	301	0.0626	0.019a
		No change/Worsened	1758	0.883	14726	0.9222			528	0.9119	4508	0.9374
	Alcohol: consumption/day
		Improved	521	0.2617	3874	0.2426	0.062a		233	0.4024	1715	0.3566	0.030a
		No change/Worsened	1470	0.7383	12094	0.7574			346	0.5976	3094	0.6434
	Liver function
		Dysfunction	728	0.3656	6660	0.4171	<0.001a		255	0.4404	2404	0.4999	0.007a
		GOT (U/L)	29.5565	17.4221	30.6746	24.2194	0.023b		33.0397	26.2249	34.0391	23.1762	0.167b
		GPT (U/L)	30.7524	21.2423	31.6233	25.4202	0.071b		32.8687	23.2112	34.3517	24.8559	0.086b
		γGT (U/L)	97.5905	94.2776	106.087	100.795	<0.001b		119.668	114.83	128.869	117.614	0.038b
	a Chi-squared test. b Student's t-test
	GOT: glutamate oxaloacetate transaminase, GPT: glutamate pyruvate transaminase, γ-GT: gamma-glutamyl transpeptidase

## Sheet: Sup3
	Supplementary Table 3 Results of physical exam and blood test at the first health checkup after propensity score matching
		Risky drinker (n=3,980)						Heavy drinker (n=1,150)
		Treatment		No treatment				Treatment		No treatment
		(n=1,990)		(n=1,990)		Standardized		(n=575)		(n=575)		Standardized
		n/mean	%/SD	n/mean	%/SD	difference		n/mean	%/SD	n/mean	%/SD	difference
	Systolic blood pressure (mmHg)	142.221	18.509	142.11	17.2734	0.006		140.755	16.9968	141.391	16.6014	-0.038
	Diastolic blood pressure (mmHg)	91.1342	12.3382	90.9317	11.1864	0.017		90.3739	12.3055	90.5443	11.3533	-0.014
	HbA1c (%)	5.66974	0.872114	5.65123	0.801373	0.0131959		5.66943	0.990069	5.71213	0.955218	-0.0225601
	Fasting blood glucose (mg/dl)	105.462	24.866	106.277	24.9777	-0.000656014		105.919	26.7334	107.248	31.1673	-0.000787925
	Casual blood glucose (mg/dl)	112.561	35.2897	114.586	35.1735	-0.000815578		124.429	62.0683	119.677	47.1373	0.000782316
	GOT (U/L)	30.8583	18.3704	31.4281	19.4994	-0.03		35.0487	25.5445	35.5948	28.0525	-0.02
	GPT (U/L)	33.0487	26.159	33.6884	26.9677	-0.024		35.2261	25.5009	34.447	22.712	0.032
	γGT (U/L)	107.43	100.566	109.632	105.843	-0.021		132.08	125.358	132.365	121.871	-0.002
	Triglycerides (mg/dl)	184.446	177.505	184.233	187.12	0.001		205.376	207.261	203.722	194.142	0.008
	HDL cholesterol (mg/dl)	64.3482	17.6208	64.2221	17.6658	0.007		64.7583	17.3568	64.7687	17.2219	-0.001
	LDL cholesterol (mg/dl)	122.105	35.6597	122.049	33.7292	0.002		118.59	34.8393	117.442	33.7579	0.033
	Uric acid (mg/dl)	6.63456	1.48867	6.63072	1.43466	0.000898374		6.7083	1.42421	6.55388	1.5119	0.0357942
	BMI: body mass index, HbA1c: hemoglobin A1c, GOT: glutamate oxaloacetate transaminase, GPT: glutamate pyruvate transaminase, γ-GT: gamma-glutamyl transpeptidase, HDL: high-density lipoprotein, LDL: low-density lipoprotein
